# Supplementary material for: Sonographic features of carotid artery dissection due to extension of aortic dissection: a case report
Source: Ultrasound J. 2019 Dec 2;11:32. doi: 10.1186/s13089-019-0147-2 (PMC6888778; doi:10.1186/s13089-019-0147-2)
Supplement: Supplementary file 1 — Additional file 1: Video S1. B-mode ultrasound of the right common carotid artery, examined continuously, starting in the proximal segment and moving the transducer distally. (A) Transverse view. (B) Sagittal view. Note the dissection membrane, a linear and mobile hyperechogenic structure, extending from the proximal CCA to the distal ICA, separating the false (1) and true (2) lumina. [file 13089_2019_147_MOESM1_ESM.zip]

Archive with 2 entries (2 files):
- Video 1a.mp4
- Video 1b.mp4
